# Supplementary material for: Dualistic Effects of PRKAR1A as a Potential Anticancer Target in Cancer Cells and Cancer-Derived Stem Cells
Source: Int J Mol Sci. 2024 Mar 1;25(5):2876. doi: 10.3390/ijms25052876 (PMC10932193; doi:10.3390/ijms25052876)
Supplement: Supplementary file 1 [file ijms-25-02876-s001.zip]

Archive with 1 entries (1 files):
- ijms-2859422-supplementary.pdf
